# Supplementary material for: Enhancement of Nitric Oxide Bioavailability by Modulation of Cutaneous Nitric Oxide Stores
Source: Biomedicines. 2022 Aug 29;10(9):2124. doi: 10.3390/biomedicines10092124 (PMC9496039; doi:10.3390/biomedicines10092124)
Supplement: Supplementary file 1 [file biomedicines-10-02124-s001.zip]

Archive with 1 entries (1 files):
- biomedicines-1848426-supplementary.pdf
